# Supplementary material for: Tandocyclinones A and B, Ether Bridged C-Glycosyl Benz[a]anthracenes from an Intertidal Zone Streptomyces sp
Source: Mar Drugs. 2023 Sep 21;21(9):500. doi: 10.3390/md21090500 (PMC10533038; doi:10.3390/md21090500)
Supplement: Supplementary file 1 [file marinedrugs-21-00500-s001.zip]

Archive with 1 entries (1 files):
- marinedrugs-2591180-supplementary.pdf
